# Supplementary material for: Comparative genomic analysis of Lacticaseibacillus paracasei SMN-LBK from koumiss
Source: Front Microbiol. 2022 Oct 18;13:1042117. doi: 10.3389/fmicb.2022.1042117 (PMC9622802; doi:10.3389/fmicb.2022.1042117)
Supplement: Supplementary file 9 [file Table_4.XLSX]

## Sheet: Cazy-PTS
Supplementary Table 4. CAZy-related genes of SMN-LBK, ATCC334, BD-II, BL23, W56, Zhang, LOCK919, N1115, 12A and ST-III
	PTS	CBM	CE	GH	GT	PL	AA
Lacticaseibacillus paracasei SMN-LBK	100	16	5	46	42	2	0
Lacticaseibacillus paracasei ATCC 334	62	12	3	47	21	3	0
Lacticaseibacillus paracasei BD-II	36	12	4	54	24	2	0
Lacticaseibacillus paracasei BL23	107	12	4	53	24	2	0
Lacticaseibacillus paracasei LOCK919	109	13	4	54	27	2	0
Lacticaseibacillus paracasei N1115	65	13	5	51	25	1	0
Lacticaseibacillus paracasei W56	108	12	4	56	24	2	0
Lacticaseibacillus paracasei Zhang	87	10	4	48	26	2	0
Lacticaseibacillus casei 12A	85	11	4	51	24	2	0
Lacticaseibacillus rhamnosus GG	76	12	4	58	29	0	0
Lactiplantibacillus plantarum ST-III	59	21	4	72	33	0	1

## Sheet: SMN-LBK-PTS
Supplementary Table 4. CAZy-related genes of SMN-LBK, ATCC334, BD-II, BL23, W56, Zhang, LOCK919, N1115, 12A and ST-III
Gene_id	Identity	E_value	Kegg_geneID	Ko_id	Ko_name	Ko_defi	Ko_EC	Ko_class
GM000120	99.5	0	lca:LSEI_0119	K02808	PTS-Scr-EIIA, scrA, ptsS	PTS system, sucrose-specific IIA component	2.7.1.211	Metabolism; Carbohydrate metabolism; Starch and sucrose metabolism [PATH:ko00500] Environmental Information Processing; Membrane transport; Phosphotransferase system (PTS) [PATH:ko02060]
GM000293	99.8	1.9e-247	lpap:LBPC_0259	K02761	PTS-Cel-EIIC, celB, chbC	PTS system, cellobiose-specific IIC component	--	Metabolism; Carbohydrate metabolism; Starch and sucrose metabolism [PATH:ko00500] Environmental Information Processing; Membrane transport; Phosphotransferase system (PTS) [PATH:ko02060]
GM000316	100	1e-167	lpq:AF91_00795	K02795	PTS-Man-EIIC, manY	PTS system, mannose-specific IIC component	--	Metabolism; Carbohydrate metabolism; Fructose and mannose metabolism [PATH:ko00051] Metabolism; Carbohydrate metabolism; Amino sugar and nucleotide sugar metabolism [PATH:ko00520] Metabolism; Global and overview maps; Metabolic pathways [PATH:ko01100] Environmental Information Processing; Membrane transport; Phosphotransferase system (PTS) [PATH:ko02060]
GM000317	100	1.1e-149	lce:LC2W_0283	K02796	PTS-Man-EIID, manZ	PTS system, mannose-specific IID component	--	Metabolism; Carbohydrate metabolism; Fructose and mannose metabolism [PATH:ko00051] Metabolism; Carbohydrate metabolism; Amino sugar and nucleotide sugar metabolism [PATH:ko00520] Metabolism; Global and overview maps; Metabolic pathways [PATH:ko01100] Environmental Information Processing; Membrane transport; Phosphotransferase system (PTS) [PATH:ko02060]
GM000318	100	2.5e-64	lcx:LCA12A_2532	K02793	PTS-Man-EIIA, manX	PTS system, mannose-specific IIA component	2.7.1.191	Metabolism; Carbohydrate metabolism; Fructose and mannose metabolism [PATH:ko00051] Metabolism; Carbohydrate metabolism; Amino sugar and nucleotide sugar metabolism [PATH:ko00520] Metabolism; Global and overview maps; Metabolic pathways [PATH:ko01100] Environmental Information Processing; Membrane transport; Phosphotransferase system (PTS) [PATH:ko02060]
GM000322	99.5	9.3e-255	lcl:LOCK919_0324	K02761	PTS-Cel-EIIC, celB, chbC	PTS system, cellobiose-specific IIC component	--	Metabolism; Carbohydrate metabolism; Starch and sucrose metabolism [PATH:ko00500] Environmental Information Processing; Membrane transport; Phosphotransferase system (PTS) [PATH:ko02060]
GM000323	100	1.6e-50	lcw:BN194_03070	K02760	PTS-Cel-EIIB, celA, chbB	PTS system, cellobiose-specific IIB component	2.7.1.196 2.7.1.205	Metabolism; Carbohydrate metabolism; Starch and sucrose metabolism [PATH:ko00500] Environmental Information Processing; Membrane transport; Phosphotransferase system (PTS) [PATH:ko02060]
GM000324	98.2	1.9e-52	lpq:AF91_00835	K02759	PTS-Cel-EIIA, celC, chbA	PTS system, cellobiose-specific IIA component	2.7.1.196 2.7.1.205	Metabolism; Carbohydrate metabolism; Starch and sucrose metabolism [PATH:ko00500] Environmental Information Processing; Membrane transport; Phosphotransferase system (PTS) [PATH:ko02060]
GM000369	100	3.8e-37	lca:LSEI_0325	K02822	PTS-Ula-EIIB, ulaB, sgaB	PTS system, ascorbate-specific IIB component	2.7.1.194	Metabolism; Carbohydrate metabolism; Ascorbate and aldarate metabolism [PATH:ko00053] Metabolism; Global and overview maps; Metabolic pathways [PATH:ko01100] Metabolism; Global and overview maps; Microbial metabolism in diverse environments [PATH:ko01120] Environmental Information Processing; Membrane transport; Phosphotransferase system (PTS) [PATH:ko02060]
GM000370	100	2e-238	lcl:LOCK919_0368	K03475	PTS-Ula-EIIC, ulaA, sgaT	PTS system, ascorbate-specific IIC component	--	Metabolism; Carbohydrate metabolism; Ascorbate and aldarate metabolism [PATH:ko00053] Metabolism; Global and overview maps; Metabolic pathways [PATH:ko01100] Metabolism; Global and overview maps; Microbial metabolism in diverse environments [PATH:ko01120] Environmental Information Processing; Membrane transport; Phosphotransferase system (PTS) [PATH:ko02060]
GM000395	100	1.1e-147	lce:LC2W_0369	K02795	PTS-Man-EIIC, manY	PTS system, mannose-specific IIC component	--	Metabolism; Carbohydrate metabolism; Fructose and mannose metabolism [PATH:ko00051] Metabolism; Carbohydrate metabolism; Amino sugar and nucleotide sugar metabolism [PATH:ko00520] Metabolism; Global and overview maps; Metabolic pathways [PATH:ko01100] Environmental Information Processing; Membrane transport; Phosphotransferase system (PTS) [PATH:ko02060]
GM000402	100	2e-154	lcw:BN194_03920	K02796	PTS-Man-EIID, manZ	PTS system, mannose-specific IID component	--	Metabolism; Carbohydrate metabolism; Fructose and mannose metabolism [PATH:ko00051] Metabolism; Carbohydrate metabolism; Amino sugar and nucleotide sugar metabolism [PATH:ko00520] Metabolism; Global and overview maps; Metabolic pathways [PATH:ko01100] Environmental Information Processing; Membrane transport; Phosphotransferase system (PTS) [PATH:ko02060]
GM000403	99.6	2.2e-139	lce:LC2W_0384	K02795	PTS-Man-EIIC, manY	PTS system, mannose-specific IIC component	--	Metabolism; Carbohydrate metabolism; Fructose and mannose metabolism [PATH:ko00051] Metabolism; Carbohydrate metabolism; Amino sugar and nucleotide sugar metabolism [PATH:ko00520] Metabolism; Global and overview maps; Metabolic pathways [PATH:ko01100] Environmental Information Processing; Membrane transport; Phosphotransferase system (PTS) [PATH:ko02060]
GM000404	100	4e-92	lcw:BN194_03940	K02794	PTS-Man-EIIB, manX	PTS system, mannose-specific IIB component	2.7.1.191	Metabolism; Carbohydrate metabolism; Fructose and mannose metabolism [PATH:ko00051] Metabolism; Carbohydrate metabolism; Amino sugar and nucleotide sugar metabolism [PATH:ko00520] Metabolism; Global and overview maps; Metabolic pathways [PATH:ko01100] Environmental Information Processing; Membrane transport; Phosphotransferase system (PTS) [PATH:ko02060]
GM000405	100	4.8e-69	lcb:LCABL_03880	K02793	PTS-Man-EIIA, manX	PTS system, mannose-specific IIA component	2.7.1.191	Metabolism; Carbohydrate metabolism; Fructose and mannose metabolism [PATH:ko00051] Metabolism; Carbohydrate metabolism; Amino sugar and nucleotide sugar metabolism [PATH:ko00520] Metabolism; Global and overview maps; Metabolic pathways [PATH:ko01100] Environmental Information Processing; Membrane transport; Phosphotransferase system (PTS) [PATH:ko02060]
GM000411	98.7	2.2e-78	lcs:LCBD_0395	K02806	PTS-Ntr-EIIA, ptsN	PTS system, nitrogen regulatory IIA component	2.7.1.-	Environmental Information Processing; Membrane transport; Phosphotransferase system (PTS) [PATH:ko02060]
GM000413	99.4	5.7e-80	lcw:BN194_04010	K02768	PTS-Fru-EIIA, fruB	PTS system, fructose-specific IIA component	2.7.1.202	Metabolism; Carbohydrate metabolism; Fructose and mannose metabolism [PATH:ko00051] Metabolism; Global and overview maps; Metabolic pathways [PATH:ko01100] Metabolism; Global and overview maps; Microbial metabolism in diverse environments [PATH:ko01120] Environmental Information Processing; Membrane transport; Phosphotransferase system (PTS) [PATH:ko02060]
GM000414	100	8.6e-50	lcw:BN194_04020	K02769	PTS-Fru-EIIB, fruA	PTS system, fructose-specific IIB component	2.7.1.202	Metabolism; Carbohydrate metabolism; Fructose and mannose metabolism [PATH:ko00051] Metabolism; Global and overview maps; Metabolic pathways [PATH:ko01100] Metabolism; Global and overview maps; Microbial metabolism in diverse environments [PATH:ko01120] Environmental Information Processing; Membrane transport; Phosphotransferase system (PTS) [PATH:ko02060]
GM000415	99.7	7e-200	lce:LC2W_0394	K02770	PTS-Fru-EIIC, fruA	PTS system, fructose-specific IIC component	--	Metabolism; Carbohydrate metabolism; Fructose and mannose metabolism [PATH:ko00051] Metabolism; Global and overview maps; Metabolic pathways [PATH:ko01100] Metabolism; Global and overview maps; Microbial metabolism in diverse environments [PATH:ko01120] Environmental Information Processing; Membrane transport; Phosphotransferase system (PTS) [PATH:ko02060]
GM000419	98.6	2.4e-74	lcb:LCABL_04010	K11201	PTS-Fru2-EIIA	PTS system, fructose-specific IIA-like component	2.7.1.-
GM000420	100	8.5e-292	lcs:LCBD_0405	K11202	PTS-Fru2-EIIB	PTS system, fructose-specific IIB-like component	2.7.1.-
GM000425	99.8	0	lcw:BN194_04140	K02768	PTS-Fru-EIIA, fruB	PTS system, fructose-specific IIA component	2.7.1.202	Metabolism; Carbohydrate metabolism; Fructose and mannose metabolism [PATH:ko00051] Metabolism; Global and overview maps; Metabolic pathways [PATH:ko01100] Metabolism; Global and overview maps; Microbial metabolism in diverse environments [PATH:ko01120] Environmental Information Processing; Membrane transport; Phosphotransferase system (PTS) [PATH:ko02060]
GM000428	100	1.2e-58	lcb:LCABL_04120	K17464	PTS-Dga-EIIA, dgaA	PTS system, D-glucosaminate-specific IIA component	2.7.1.203	Metabolism; Carbohydrate metabolism; Pentose phosphate pathway [PATH:ko00030] Metabolism; Global and overview maps; Microbial metabolism in diverse environments [PATH:ko01120] Environmental Information Processing; Membrane transport; Phosphotransferase system (PTS) [PATH:ko02060]
GM000429	99.4	1.7e-84	lcs:LCBD_0416	K17465	PTS-Dga-EIIB, dgaB	PTS system, D-glucosaminate-specific IIB component	2.7.1.203	Metabolism; Carbohydrate metabolism; Pentose phosphate pathway [PATH:ko00030] Metabolism; Global and overview maps; Microbial metabolism in diverse environments [PATH:ko01120] Environmental Information Processing; Membrane transport; Phosphotransferase system (PTS) [PATH:ko02060]
GM000430	100	9.9e-137	lcw:BN194_04220	K17466	PTS-Dga-EIIC, dgaC	PTS system, D-glucosaminate-specific IIC component	--	Metabolism; Carbohydrate metabolism; Pentose phosphate pathway [PATH:ko00030] Metabolism; Global and overview maps; Microbial metabolism in diverse environments [PATH:ko01120] Environmental Information Processing; Membrane transport; Phosphotransferase system (PTS) [PATH:ko02060]
GM000431	100	3.4e-157	lcb:LCABL_04150	K17467	PTS-Dga-EIID, dgaD	PTS system, D-glucosaminate-specific IID component	--	Metabolism; Carbohydrate metabolism; Pentose phosphate pathway [PATH:ko00030] Metabolism; Global and overview maps; Microbial metabolism in diverse environments [PATH:ko01120] Environmental Information Processing; Membrane transport; Phosphotransferase system (PTS) [PATH:ko02060]
GM000441	99.3	2.2e-69	lcb:LCABL_04250	K02812	PTS-Sor-EIIA, sorF	PTS system, sorbose-specific IIA component	2.7.1.206	Metabolism; Carbohydrate metabolism; Fructose and mannose metabolism [PATH:ko00051] Environmental Information Processing; Membrane transport; Phosphotransferase system (PTS) [PATH:ko02060]
GM000442	100	1.5e-85	lcb:LCABL_04260	K02813	PTS-Sor-EIIB, sorB	PTS system, sorbose-specific IIB component	2.7.1.206	Metabolism; Carbohydrate metabolism; Fructose and mannose metabolism [PATH:ko00051] Environmental Information Processing; Membrane transport; Phosphotransferase system (PTS) [PATH:ko02060]
GM000443	100	6.6e-150	lcs:LCBD_0430	K02814	PTS-Sor-EIIC, sorA	PTS system, sorbose-specific IIC component	--	Metabolism; Carbohydrate metabolism; Fructose and mannose metabolism [PATH:ko00051] Environmental Information Processing; Membrane transport; Phosphotransferase system (PTS) [PATH:ko02060]
GM000444	98.9	4.8e-156	lce:LC2W_0426	K02815	PTS-Sor-EIID, sorM	PTS system, sorbose-specific IID component	--	Metabolism; Carbohydrate metabolism; Fructose and mannose metabolism [PATH:ko00051] Environmental Information Processing; Membrane transport; Phosphotransferase system (PTS) [PATH:ko02060]
GM000455	100	9e-74	lcz:LCAZH_0402	K02744	PTS-Aga-EIIA, agaF	PTS system, N-acetylgalactosamine-specific IIA component	2.7.1.-	Metabolism; Carbohydrate metabolism; Galactose metabolism [PATH:ko00052] Environmental Information Processing; Membrane transport; Phosphotransferase system (PTS) [PATH:ko02060]
GM000457	100	5.6e-146	lpq:AF91_01110	K02795	PTS-Man-EIIC, manY	PTS system, mannose-specific IIC component	--	Metabolism; Carbohydrate metabolism; Fructose and mannose metabolism [PATH:ko00051] Metabolism; Carbohydrate metabolism; Amino sugar and nucleotide sugar metabolism [PATH:ko00520] Metabolism; Global and overview maps; Metabolic pathways [PATH:ko01100] Environmental Information Processing; Membrane transport; Phosphotransferase system (PTS) [PATH:ko02060]
GM000468	66.9	4.3e-234	ecas:ECBG_02720	K02798	PTS-Mtl-EIIA, mtlA, cmtB	PTS system, mannitol-specific IIA component	2.7.1.197	Metabolism; Carbohydrate metabolism; Fructose and mannose metabolism [PATH:ko00051] Environmental Information Processing; Membrane transport; Phosphotransferase system (PTS) [PATH:ko02060]
GM000488	100	1.3e-147	lcz:LCAZH_0436	K02795	PTS-Man-EIIC, manY	PTS system, mannose-specific IIC component	--	Metabolism; Carbohydrate metabolism; Fructose and mannose metabolism [PATH:ko00051] Metabolism; Carbohydrate metabolism; Amino sugar and nucleotide sugar metabolism [PATH:ko00520] Metabolism; Global and overview maps; Metabolic pathways [PATH:ko01100] Environmental Information Processing; Membrane transport; Phosphotransferase system (PTS) [PATH:ko02060]
GM000489	100	2.4e-161	lcw:BN194_04800	K02796	PTS-Man-EIID, manZ	PTS system, mannose-specific IID component	--	Metabolism; Carbohydrate metabolism; Fructose and mannose metabolism [PATH:ko00051] Metabolism; Carbohydrate metabolism; Amino sugar and nucleotide sugar metabolism [PATH:ko00520] Metabolism; Global and overview maps; Metabolic pathways [PATH:ko01100] Environmental Information Processing; Membrane transport; Phosphotransferase system (PTS) [PATH:ko02060]
GM000491	100	5.2e-71	lcz:LCAZH_0439	K02793	PTS-Man-EIIA, manX	PTS system, mannose-specific IIA component	2.7.1.191	Metabolism; Carbohydrate metabolism; Fructose and mannose metabolism [PATH:ko00051] Metabolism; Carbohydrate metabolism; Amino sugar and nucleotide sugar metabolism [PATH:ko00520] Metabolism; Global and overview maps; Metabolic pathways [PATH:ko01100] Environmental Information Processing; Membrane transport; Phosphotransferase system (PTS) [PATH:ko02060]
GM000616	99.4	5.6e-310	lpap:LBPC_0486	K02790	PTS-MalGlc-EIIB, malX	PTS system, maltose/glucose-specific IIB component	2.7.1.199 2.7.1.208	Metabolism; Carbohydrate metabolism; Glycolysis / Gluconeogenesis [PATH:ko00010] Metabolism; Carbohydrate metabolism; Starch and sucrose metabolism [PATH:ko00500] Metabolism; Carbohydrate metabolism; Amino sugar and nucleotide sugar metabolism [PATH:ko00520] Environmental Information Processing; Membrane transport; Phosphotransferase system (PTS) [PATH:ko02060]
GM000707	61.5	1.6e-47	lpg:BB562_16005	K02777	PTS-Glc-EIIA, crr	PTS system, sugar-specific IIA component	2.7.1.-	Metabolism; Carbohydrate metabolism; Glycolysis / Gluconeogenesis [PATH:ko00010] Metabolism; Carbohydrate metabolism; Starch and sucrose metabolism [PATH:ko00500] Metabolism; Carbohydrate metabolism; Amino sugar and nucleotide sugar metabolism [PATH:ko00520] Cellular Processes; Cellular community - prokaryotes; Biofilm formation - Escherichia coli [PATH:ko02026] Environmental Information Processi…
GM000742	99.6	0	lcz:LCAZH_0551	K02755	PTS-Bgl-EIIA, bglF, bglP	PTS system, beta-glucoside-specific IIA component	2.7.1.-	Environmental Information Processing; Membrane transport; Phosphotransferase system (PTS) [PATH:ko02060]
GM000792	91.5	1.2e-79	lcw:BN194_07420	K20112	PTS-Gal-EIIA	PTS system, galactose-specific IIA component	2.7.1.204	Environmental Information Processing; Membrane transport; Phosphotransferase system (PTS) [PATH:ko02060]
GM000793	99	2.2e-50	lpq:AF91_02395	K20113	PTS-Gal-EIIB	PTS system, galactose-specific IIB component	2.7.1.204	Environmental Information Processing; Membrane transport; Phosphotransferase system (PTS) [PATH:ko02060]
GM000794	99.2	2e-274	lcs:LCBD_0744	K20114	PTS-Gal-EIIC	PTS system, galactose-specific IIC component	--	Environmental Information Processing; Membrane transport; Phosphotransferase system (PTS) [PATH:ko02060]
GM001008	99.2	5.2e-62	lcb:LCABL_10220	K02781	PTS-Gut-EIIA, srlB	PTS system, glucitol/sorbitol-specific IIA component	2.7.1.198	Metabolism; Carbohydrate metabolism; Fructose and mannose metabolism [PATH:ko00051] Environmental Information Processing; Membrane transport; Phosphotransferase system (PTS) [PATH:ko02060]
GM001205	100	8.1e-60	lcl:LOCK919_1234	K02759	PTS-Cel-EIIA, celC, chbA	PTS system, cellobiose-specific IIA component	2.7.1.196 2.7.1.205	Metabolism; Carbohydrate metabolism; Starch and sucrose metabolism [PATH:ko00500] Environmental Information Processing; Membrane transport; Phosphotransferase system (PTS) [PATH:ko02060]
GM001236	99.5	0	lcs:LCBD_1244	K02755	PTS-Bgl-EIIA, bglF, bglP	PTS system, beta-glucoside-specific IIA component	2.7.1.-	Environmental Information Processing; Membrane transport; Phosphotransferase system (PTS) [PATH:ko02060]
GM001542	100	0	lcb:LCABL_15690	K02768	PTS-Fru-EIIA, fruB	PTS system, fructose-specific IIA component	2.7.1.202	Metabolism; Carbohydrate metabolism; Fructose and mannose metabolism [PATH:ko00051] Metabolism; Global and overview maps; Metabolic pathways [PATH:ko01100] Metabolism; Global and overview maps; Microbial metabolism in diverse environments [PATH:ko01120] Environmental Information Processing; Membrane transport; Phosphotransferase system (PTS) [PATH:ko02060]
GM001974	100	0	lcz:LCAZH_1750	K08483	PTS-EI.PTSI, ptsI	phosphotransferase system, enzyme I, PtsI	2.7.3.9	Environmental Information Processing; Membrane transport; Phosphotransferase system (PTS) [PATH:ko02060]
GM001992	100	7.5e-260	lpi:LBPG_01053	K02761	PTS-Cel-EIIC, celB, chbC	PTS system, cellobiose-specific IIC component	--	Metabolism; Carbohydrate metabolism; Starch and sucrose metabolism [PATH:ko00500] Environmental Information Processing; Membrane transport; Phosphotransferase system (PTS) [PATH:ko02060]
GM001994	100	7.8e-51	lcz:LCAZH_1771	K02759	PTS-Cel-EIIA, celC, chbA	PTS system, cellobiose-specific IIA component	2.7.1.196 2.7.1.205	Metabolism; Carbohydrate metabolism; Starch and sucrose metabolism [PATH:ko00500] Environmental Information Processing; Membrane transport; Phosphotransferase system (PTS) [PATH:ko02060]
GM001995	100	1.7e-50	lcs:LCBD_1977	K02760	PTS-Cel-EIIB, celA, chbB	PTS system, cellobiose-specific IIB component	2.7.1.196 2.7.1.205	Metabolism; Carbohydrate metabolism; Starch and sucrose metabolism [PATH:ko00500] Environmental Information Processing; Membrane transport; Phosphotransferase system (PTS) [PATH:ko02060]
GM002263	100	3e-53	lca:LSEI_2073	K02759	PTS-Cel-EIIA, celC, chbA	PTS system, cellobiose-specific IIA component	2.7.1.196 2.7.1.205	Metabolism; Carbohydrate metabolism; Starch and sucrose metabolism [PATH:ko00500] Environmental Information Processing; Membrane transport; Phosphotransferase system (PTS) [PATH:ko02060]
GM002268	100	1.1e-272	lcx:LCA12A_0190	K02761	PTS-Cel-EIIC, celB, chbC	PTS system, cellobiose-specific IIC component	--	Metabolism; Carbohydrate metabolism; Starch and sucrose metabolism [PATH:ko00500] Environmental Information Processing; Membrane transport; Phosphotransferase system (PTS) [PATH:ko02060]
GM002294	99.7	0	lpap:LBPC_2036	K02808	PTS-Scr-EIIA, scrA, ptsS	PTS system, sucrose-specific IIA component	2.7.1.211	Metabolism; Carbohydrate metabolism; Starch and sucrose metabolism [PATH:ko00500] Environmental Information Processing; Membrane transport; Phosphotransferase system (PTS) [PATH:ko02060]
GM002381	99.5	0	lcx:LCA12A_0725	K02755	PTS-Bgl-EIIA, bglF, bglP	PTS system, beta-glucoside-specific IIA component	2.7.1.-	Environmental Information Processing; Membrane transport; Phosphotransferase system (PTS) [PATH:ko02060]
GM002451	100	2.8e-54	lcw:BN194_23840	K02760	PTS-Cel-EIIB, celA, chbB	PTS system, cellobiose-specific IIB component	2.7.1.196 2.7.1.205	Metabolism; Carbohydrate metabolism; Starch and sucrose metabolism [PATH:ko00500] Environmental Information Processing; Membrane transport; Phosphotransferase system (PTS) [PATH:ko02060]
GM002787	99.4	1.3e-81	lca:LSEI_2596	K02773	PTS-Gat-EIIA, gatA, sgcA	PTS system, galactitol-specific IIA component	2.7.1.200	Metabolism; Carbohydrate metabolism; Galactose metabolism [PATH:ko00052] Metabolism; Global and overview maps; Metabolic pathways [PATH:ko01100] Environmental Information Processing; Membrane transport; Phosphotransferase system (PTS) [PATH:ko02060]
GM002856	99.4	2.9e-170	lcb:LCABL_28280	K02793	PTS-Man-EIIA, manX	PTS system, mannose-specific IIA component	2.7.1.191	Metabolism; Carbohydrate metabolism; Fructose and mannose metabolism [PATH:ko00051] Metabolism; Carbohydrate metabolism; Amino sugar and nucleotide sugar metabolism [PATH:ko00520] Metabolism; Global and overview maps; Metabolic pathways [PATH:ko01100] Environmental Information Processing; Membrane transport; Phosphotransferase system (PTS) [PATH:ko02060]
GM002857	98.5	7.3e-146	lcs:LCBD_2851	K02795	PTS-Man-EIIC, manY	PTS system, mannose-specific IIC component	--	Metabolism; Carbohydrate metabolism; Fructose and mannose metabolism [PATH:ko00051] Metabolism; Carbohydrate metabolism; Amino sugar and nucleotide sugar metabolism [PATH:ko00520] Metabolism; Global and overview maps; Metabolic pathways [PATH:ko01100] Environmental Information Processing; Membrane transport; Phosphotransferase system (PTS) [PATH:ko02060]
GM002858	100	2.6e-154	lcb:LCABL_28300	K02796	PTS-Man-EIID, manZ	PTS system, mannose-specific IID component	--	Metabolism; Carbohydrate metabolism; Fructose and mannose metabolism [PATH:ko00051] Metabolism; Carbohydrate metabolism; Amino sugar and nucleotide sugar metabolism [PATH:ko00520] Metabolism; Global and overview maps; Metabolic pathways [PATH:ko01100] Environmental Information Processing; Membrane transport; Phosphotransferase system (PTS) [PATH:ko02060]
GM002859	97.1	2.8e-48	lcs:LCBD_2853	K02759	PTS-Cel-EIIA, celC, chbA	PTS system, cellobiose-specific IIA component	2.7.1.196 2.7.1.205	Metabolism; Carbohydrate metabolism; Starch and sucrose metabolism [PATH:ko00500] Environmental Information Processing; Membrane transport; Phosphotransferase system (PTS) [PATH:ko02060]
GM002860	99	1.5e-49	lcx:LCA12A_0333	K02760	PTS-Cel-EIIB, celA, chbB	PTS system, cellobiose-specific IIB component	2.7.1.196 2.7.1.205	Metabolism; Carbohydrate metabolism; Starch and sucrose metabolism [PATH:ko00500] Environmental Information Processing; Membrane transport; Phosphotransferase system (PTS) [PATH:ko02060]
GM002869	99.8	4.5e-304	lcl:LOCK919_2900	K02775	PTS-Gat-EIIC, gatC, sgcC	PTS system, galactitol-specific IIC component	--	Metabolism; Carbohydrate metabolism; Galactose metabolism [PATH:ko00052] Metabolism; Global and overview maps; Metabolic pathways [PATH:ko01100] Environmental Information Processing; Membrane transport; Phosphotransferase system (PTS) [PATH:ko02060]
GM002870	99.1	1.9e-52	lcx:LCA12A_0343	K02774	PTS-Gat-EIIB, gatB, sgcB	PTS system, galactitol-specific IIB component	2.7.1.200	Metabolism; Carbohydrate metabolism; Galactose metabolism [PATH:ko00052] Metabolism; Global and overview maps; Metabolic pathways [PATH:ko01100] Environmental Information Processing; Membrane transport; Phosphotransferase system (PTS) [PATH:ko02060]
GM002871	100	1.6e-84	lpi:LBPG_01244	K02773	PTS-Gat-EIIA, gatA, sgcA	PTS system, galactitol-specific IIA component	2.7.1.200	Metabolism; Carbohydrate metabolism; Galactose metabolism [PATH:ko00052] Metabolism; Global and overview maps; Metabolic pathways [PATH:ko01100] Environmental Information Processing; Membrane transport; Phosphotransferase system (PTS) [PATH:ko02060]
GM002883	100	8.8e-83	lpq:AF91_13365	K02744	PTS-Aga-EIIA, agaF	PTS system, N-acetylgalactosamine-specific IIA component	2.7.1.-	Metabolism; Carbohydrate metabolism; Galactose metabolism [PATH:ko00052] Environmental Information Processing; Membrane transport; Phosphotransferase system (PTS) [PATH:ko02060]
GM002884	100	7.2e-149	lcb:LCABL_28550	K02747	PTS-Aga-EIID, agaE	PTS system, N-acetylgalactosamine-specific IID component	--	Metabolism; Carbohydrate metabolism; Galactose metabolism [PATH:ko00052] Environmental Information Processing; Membrane transport; Phosphotransferase system (PTS) [PATH:ko02060]
GM002885	100	2.2e-150	lcs:LCBD_2882	K02746	PTS-Aga-EIIC, agaW	PTS system, N-acetylgalactosamine-specific IIC component	--	Metabolism; Carbohydrate metabolism; Galactose metabolism [PATH:ko00052] Environmental Information Processing; Membrane transport; Phosphotransferase system (PTS) [PATH:ko02060]
GM002886	100	5.2e-89	lce:LC2W_2857	K02745	PTS-Aga-EIIB, agaV	PTS system, N-acetylgalactosamine-specific IIB component	2.7.1.-	Metabolism; Carbohydrate metabolism; Galactose metabolism [PATH:ko00052] Environmental Information Processing; Membrane transport; Phosphotransferase system (PTS) [PATH:ko02060]
GM002906	99.6	7.2e-302	lcw:BN194_28190	K02790	PTS-MalGlc-EIIB, malX	PTS system, maltose/glucose-specific IIB component	2.7.1.199 2.7.1.208	Metabolism; Carbohydrate metabolism; Glycolysis / Gluconeogenesis [PATH:ko00010] Metabolism; Carbohydrate metabolism; Starch and sucrose metabolism [PATH:ko00500] Metabolism; Carbohydrate metabolism; Amino sugar and nucleotide sugar metabolism [PATH:ko00520] Environmental Information Processing; Membrane transport; Phosphotransferase system (PTS) [PATH:ko02060]
GM002919	100	2.8e-84	lca:LSEI_2700	K02777	PTS-Glc-EIIA, crr	PTS system, sugar-specific IIA component	2.7.1.-	Metabolism; Carbohydrate metabolism; Glycolysis / Gluconeogenesis [PATH:ko00010] Metabolism; Carbohydrate metabolism; Starch and sucrose metabolism [PATH:ko00500] Metabolism; Carbohydrate metabolism; Amino sugar and nucleotide sugar metabolism [PATH:ko00520] Cellular Processes; Cellular community - prokaryotes; Biofilm formation - Escherichia coli [PATH:ko02026] Environmental Information Processi…
GM002924	99	2.6e-48	lcl:LOCK919_2950	K02774	PTS-Gat-EIIB, gatB, sgcB	PTS system, galactitol-specific IIB component	2.7.1.200	Metabolism; Carbohydrate metabolism; Galactose metabolism [PATH:ko00052] Metabolism; Global and overview maps; Metabolic pathways [PATH:ko01100] Environmental Information Processing; Membrane transport; Phosphotransferase system (PTS) [PATH:ko02060]
GM002925	99.8	2.4e-250	lca:LSEI_2706	K02775	PTS-Gat-EIIC, gatC, sgcC	PTS system, galactitol-specific IIC component	--	Metabolism; Carbohydrate metabolism; Galactose metabolism [PATH:ko00052] Metabolism; Global and overview maps; Metabolic pathways [PATH:ko01100] Environmental Information Processing; Membrane transport; Phosphotransferase system (PTS) [PATH:ko02060]
GM002926	98.1	4.9e-81	lpi:LBPG_01293	K02773	PTS-Gat-EIIA, gatA, sgcA	PTS system, galactitol-specific IIA component	2.7.1.200	Metabolism; Carbohydrate metabolism; Galactose metabolism [PATH:ko00052] Metabolism; Global and overview maps; Metabolic pathways [PATH:ko01100] Environmental Information Processing; Membrane transport; Phosphotransferase system (PTS) [PATH:ko02060]
GM002937	100	8.8e-80	lcl:LOCK919_2961	K02821	PTS-Ula-EIIA, ulaC, sgaA	PTS system, ascorbate-specific IIA component	2.7.1.194	Metabolism; Carbohydrate metabolism; Ascorbate and aldarate metabolism [PATH:ko00053] Metabolism; Global and overview maps; Metabolic pathways [PATH:ko01100] Metabolism; Global and overview maps; Microbial metabolism in diverse environments [PATH:ko01120] Environmental Information Processing; Membrane transport; Phosphotransferase system (PTS) [PATH:ko02060]
GM002938	100	1.2e-45	lcl:LOCK919_2962	K02822	PTS-Ula-EIIB, ulaB, sgaB	PTS system, ascorbate-specific IIB component	2.7.1.194	Metabolism; Carbohydrate metabolism; Ascorbate and aldarate metabolism [PATH:ko00053] Metabolism; Global and overview maps; Metabolic pathways [PATH:ko01100] Metabolism; Global and overview maps; Microbial metabolism in diverse environments [PATH:ko01120] Environmental Information Processing; Membrane transport; Phosphotransferase system (PTS) [PATH:ko02060]
GM002939	100	4.4e-238	lcl:LOCK919_2963	K03475	PTS-Ula-EIIC, ulaA, sgaT	PTS system, ascorbate-specific IIC component	--	Metabolism; Carbohydrate metabolism; Ascorbate and aldarate metabolism [PATH:ko00053] Metabolism; Global and overview maps; Metabolic pathways [PATH:ko01100] Metabolism; Global and overview maps; Microbial metabolism in diverse environments [PATH:ko01120] Environmental Information Processing; Membrane transport; Phosphotransferase system (PTS) [PATH:ko02060]
GM002953	100	4e-65	lcw:BN194_28450	K02781	PTS-Gut-EIIA, srlB	PTS system, glucitol/sorbitol-specific IIA component	2.7.1.198	Metabolism; Carbohydrate metabolism; Fructose and mannose metabolism [PATH:ko00051] Environmental Information Processing; Membrane transport; Phosphotransferase system (PTS) [PATH:ko02060]
GM002954	100	2.5e-208	lcl:LOCK919_2979	K02782	PTS-Gut-EIIB, srlE	PTS system, glucitol/sorbitol-specific IIB component	2.7.1.198	Metabolism; Carbohydrate metabolism; Fructose and mannose metabolism [PATH:ko00051] Environmental Information Processing; Membrane transport; Phosphotransferase system (PTS) [PATH:ko02060]
GM002955	100	3.2e-103	lcw:BN194_28470	K02783	PTS-Gut-EIIC, srlA	PTS system, glucitol/sorbitol-specific IIC component	--	Metabolism; Carbohydrate metabolism; Fructose and mannose metabolism [PATH:ko00051] Environmental Information Processing; Membrane transport; Phosphotransferase system (PTS) [PATH:ko02060]
GM002964	100	3.5e-38	lcs:LCBD_2941	K02822	PTS-Ula-EIIB, ulaB, sgaB	PTS system, ascorbate-specific IIB component	2.7.1.194	Metabolism; Carbohydrate metabolism; Ascorbate and aldarate metabolism [PATH:ko00053] Metabolism; Global and overview maps; Metabolic pathways [PATH:ko01100] Metabolism; Global and overview maps; Microbial metabolism in diverse environments [PATH:ko01120] Environmental Information Processing; Membrane transport; Phosphotransferase system (PTS) [PATH:ko02060]
GM002965	100	1.1e-288	lca:LSEI_2737	K03475	PTS-Ula-EIIC, ulaA, sgaT	PTS system, ascorbate-specific IIC component	--	Metabolism; Carbohydrate metabolism; Ascorbate and aldarate metabolism [PATH:ko00053] Metabolism; Global and overview maps; Metabolic pathways [PATH:ko01100] Metabolism; Global and overview maps; Microbial metabolism in diverse environments [PATH:ko01120] Environmental Information Processing; Membrane transport; Phosphotransferase system (PTS) [PATH:ko02060]
GM002966	100	1.8e-80	lcx:LCA12A_0429	K02821	PTS-Ula-EIIA, ulaC, sgaA	PTS system, ascorbate-specific IIA component	2.7.1.194	Metabolism; Carbohydrate metabolism; Ascorbate and aldarate metabolism [PATH:ko00053] Metabolism; Global and overview maps; Metabolic pathways [PATH:ko01100] Metabolism; Global and overview maps; Microbial metabolism in diverse environments [PATH:ko01120] Environmental Information Processing; Membrane transport; Phosphotransferase system (PTS) [PATH:ko02060]
GM002970	62.6	8.2e-172	pft:JBW_03324	K02775	PTS-Gat-EIIC, gatC, sgcC	PTS system, galactitol-specific IIC component	--	Metabolism; Carbohydrate metabolism; Galactose metabolism [PATH:ko00052] Metabolism; Global and overview maps; Metabolic pathways [PATH:ko01100] Environmental Information Processing; Membrane transport; Phosphotransferase system (PTS) [PATH:ko02060]
GM002971	56.7	5.6e-25	cbe:Cbei_0542	K02774	PTS-Gat-EIIB, gatB, sgcB	PTS system, galactitol-specific IIB component	2.7.1.200	Metabolism; Carbohydrate metabolism; Galactose metabolism [PATH:ko00052] Metabolism; Global and overview maps; Metabolic pathways [PATH:ko01100] Environmental Information Processing; Membrane transport; Phosphotransferase system (PTS) [PATH:ko02060]
GM002976	48.2	1.9e-15	puf:UFO1_4504	K02774	PTS-Gat-EIIB, gatB, sgcB	PTS system, galactitol-specific IIB component	2.7.1.200	Metabolism; Carbohydrate metabolism; Galactose metabolism [PATH:ko00052] Metabolism; Global and overview maps; Metabolic pathways [PATH:ko01100] Environmental Information Processing; Membrane transport; Phosphotransferase system (PTS) [PATH:ko02060]
GM003012	100	9.9e-154	lcx:LCA12A_0473	K02796	PTS-Man-EIID, manZ	PTS system, mannose-specific IID component	--	Metabolism; Carbohydrate metabolism; Fructose and mannose metabolism [PATH:ko00051] Metabolism; Carbohydrate metabolism; Amino sugar and nucleotide sugar metabolism [PATH:ko00520] Metabolism; Global and overview maps; Metabolic pathways [PATH:ko01100] Environmental Information Processing; Membrane transport; Phosphotransferase system (PTS) [PATH:ko02060]
GM003013	100	7.6e-154	lce:LC2W_2982	K02795	PTS-Man-EIIC, manY	PTS system, mannose-specific IIC component	--	Metabolism; Carbohydrate metabolism; Fructose and mannose metabolism [PATH:ko00051] Metabolism; Carbohydrate metabolism; Amino sugar and nucleotide sugar metabolism [PATH:ko00520] Metabolism; Global and overview maps; Metabolic pathways [PATH:ko01100] Environmental Information Processing; Membrane transport; Phosphotransferase system (PTS) [PATH:ko02060]
GM003058	100	1.8e-258	lpap:LBPC_2761	K02761	PTS-Cel-EIIC, celB, chbC	PTS system, cellobiose-specific IIC component	--	Metabolism; Carbohydrate metabolism; Starch and sucrose metabolism [PATH:ko00500] Environmental Information Processing; Membrane transport; Phosphotransferase system (PTS) [PATH:ko02060]
GM003060	98.2	8.7e-53	lcz:LCAZH_2830	K02760	PTS-Cel-EIIB, celA, chbB	PTS system, cellobiose-specific IIB component	2.7.1.196 2.7.1.205	Metabolism; Carbohydrate metabolism; Starch and sucrose metabolism [PATH:ko00500] Environmental Information Processing; Membrane transport; Phosphotransferase system (PTS) [PATH:ko02060]
GM003061	99.1	1e-53	lcl:LOCK919_3081	K02759	PTS-Cel-EIIA, celC, chbA	PTS system, cellobiose-specific IIA component	2.7.1.196 2.7.1.205	Metabolism; Carbohydrate metabolism; Starch and sucrose metabolism [PATH:ko00500] Environmental Information Processing; Membrane transport; Phosphotransferase system (PTS) [PATH:ko02060]
GM003070	100	3.9e-172	lcb:LCABL_30320	K02796	PTS-Man-EIID, manZ	PTS system, mannose-specific IID component	--	Metabolism; Carbohydrate metabolism; Fructose and mannose metabolism [PATH:ko00051] Metabolism; Carbohydrate metabolism; Amino sugar and nucleotide sugar metabolism [PATH:ko00520] Metabolism; Global and overview maps; Metabolic pathways [PATH:ko01100] Environmental Information Processing; Membrane transport; Phosphotransferase system (PTS) [PATH:ko02060]
GM003071	100	2.5e-146	lcx:LCA12A_0524	K02795	PTS-Man-EIIC, manY	PTS system, mannose-specific IIC component	--	Metabolism; Carbohydrate metabolism; Fructose and mannose metabolism [PATH:ko00051] Metabolism; Carbohydrate metabolism; Amino sugar and nucleotide sugar metabolism [PATH:ko00520] Metabolism; Global and overview maps; Metabolic pathways [PATH:ko01100] Environmental Information Processing; Membrane transport; Phosphotransferase system (PTS) [PATH:ko02060]
GM003072	100	5.9e-182	lcs:LCBD_3055	K02793	PTS-Man-EIIA, manX	PTS system, mannose-specific IIA component	2.7.1.191	Metabolism; Carbohydrate metabolism; Fructose and mannose metabolism [PATH:ko00051] Metabolism; Carbohydrate metabolism; Amino sugar and nucleotide sugar metabolism [PATH:ko00520] Metabolism; Global and overview maps; Metabolic pathways [PATH:ko01100] Environmental Information Processing; Membrane transport; Phosphotransferase system (PTS) [PATH:ko02060]
GM003113	88.6	3.4e-231	lro:LOCK900_2872	K02755	PTS-Bgl-EIIA, bglF, bglP	PTS system, beta-glucoside-specific IIA component	2.7.1.-	Environmental Information Processing; Membrane transport; Phosphotransferase system (PTS) [PATH:ko02060]
GM003114	52.2	4.2e-40	lca:LSEI_0374	K02777	PTS-Glc-EIIA, crr	PTS system, sugar-specific IIA component	2.7.1.-	Metabolism; Carbohydrate metabolism; Glycolysis / Gluconeogenesis [PATH:ko00010] Metabolism; Carbohydrate metabolism; Starch and sucrose metabolism [PATH:ko00500] Metabolism; Carbohydrate metabolism; Amino sugar and nucleotide sugar metabolism [PATH:ko00520] Cellular Processes; Cellular community - prokaryotes; Biofilm formation - Escherichia coli [PATH:ko02026] Environmental Information Processi…
GM003120	100	1.8e-83	lcx:LCA12A_0595	K02798	PTS-Mtl-EIIA, mtlA, cmtB	PTS system, mannitol-specific IIA component	2.7.1.197	Metabolism; Carbohydrate metabolism; Fructose and mannose metabolism [PATH:ko00051] Environmental Information Processing; Membrane transport; Phosphotransferase system (PTS) [PATH:ko02060]
GM003122	99.7	0	lcw:BN194_30430	K02799	PTS-Mtl-EIIB, mtlA, cmtA	PTS system, mannitol-specific IIB component	2.7.1.197	Metabolism; Carbohydrate metabolism; Fructose and mannose metabolism [PATH:ko00051] Environmental Information Processing; Membrane transport; Phosphotransferase system (PTS) [PATH:ko02060]
GM003145	99.1	1.2e-54	lpi:LBPG_04229	K02786	PTS-Lac-EIIA, lacF	PTS system, lactose-specific IIA component	2.7.1.207	Metabolism; Carbohydrate metabolism; Galactose metabolism [PATH:ko00052] Metabolism; Global and overview maps; Metabolic pathways [PATH:ko01100] Environmental Information Processing; Membrane transport; Phosphotransferase system (PTS) [PATH:ko02060]
GM003147	100	0	lpap:LBPC_0582	K02787	PTS-Lac-EIIB, lacE	PTS system, lactose-specific IIB component	2.7.1.207	Metabolism; Carbohydrate metabolism; Galactose metabolism [PATH:ko00052] Metabolism; Global and overview maps; Metabolic pathways [PATH:ko01100] Environmental Information Processing; Membrane transport; Phosphotransferase system (PTS) [PATH:ko02060]
